# Supplementary material for: Broad-Spectrum Antifungal, Biosurfactants and Bioemulsifier Activity of Bacillus subtilis subsp. spizizenii—A Potential Biocontrol and Bioremediation Agent in Agriculture
Source: Plants (Basel). 2023 Mar 20;12(6):1374. doi: 10.3390/plants12061374 (PMC10056679; doi:10.3390/plants12061374)
Supplement: Supplementary file 1 [file plants-12-01374-s001.zip]

Archive with 1 entries (1 files):
- plants-2244865-supplementary.pdf
